# Supplementary material for: The phylogenetic analysis of VP1 genomic region in foot-and-mouth disease virus serotype O isolates in Sri Lanka reveals the existence of 'Srl-97', a newly named endemic lineage
Source: PLoS One. 2018 Mar 23;13(3):e0194077. doi: 10.1371/journal.pone.0194077 (PMC5865751; doi:10.1371/journal.pone.0194077)
Supplement: S1 Table — nk; not known. (XLSX) [file pone.0194077.s001.xlsx]

## Sheet: Sheet1
Virus name	Location	Country	Host species	Date collected	Accession No.	Topotype	Lineage	Sublineage	Reference
O/TAI/5/2005	nk	Thailand	pig	2005-11-26	HQ116235	Cathay			[1]
O/TAI/6/2005	nk	Thailand	pig	2005-11-27	HQ116236	Cathay			[1]
O/BHU/7/2002	nk	Bhutan	nk	2002	DQ164864	ME-SA	Ind-2001	a	[2]
O/IND26/2010	Sugnu Ward,Manipur	India	cattle	2010-01-14	KC506538	ME-SA	Ind-2001	a	[3]
O/IND80/2010	Sugnu, Manipur	India	cattle	2010-01-14	KC506539	ME-SA	Ind-2001	a	[3]
O/IND128/2010	Thoubal, Manipur	India	cattle	2010-01-14	KC506540	ME-SA	Ind-2001	a	[3]
O/IND62/2011	Kolhapur, Maharashtra	India	cattle	2011-03-05	KC506543	ME-SA	Ind-2001	a	[3]
O/IND187/2012	Swarupnagar, West Bengal	India	cattle	2012-03-13	KC506545	ME-SA	Ind-2001	a	[3]
O/PAT/2/2002	Dayr Dibwan, Ramallah	Palestinian Autonomous Territorries	sheep	2002	DQ164944	ME-SA	Ind-2001	a	[2]
O/PAT/3/2002	Areek village, Ramallah	Palestinian Autonomous Territorries	bovine	2002-11-12	DQ164945	ME-SA	Ind-2001	a	[2]
O/UAE/7/1997	Al-Ain Dairy Farm	United Arab Emirates	bovine	1997	DQ164992	ME-SA	Ind-2001	a	[2]
O/UAE/6/2001	Al Haykal Slaughterhouse	United Arab Emirates	bovine	2001	DQ164997	ME-SA	Ind-2001	a	[2]
O/IND227/2010	Both Kharbu, Jammu & Kashmir	India	yak	2010	KC506531	ME-SA	Ind-2001	d	[3]
O/IND228/2010	Kangral, Jammu & Kashmir	India	yak	2010	KC506532	ME-SA	Ind-2001	d	[3]
O/IND1/2011	Paliyad, Gujarat	India	cattle	2010-12-07	KC506533	ME-SA	Ind-2001	d	[3]
O/IND81/2011	Kalpetta, Kerala	India	cattle	2010-12-14	KC506534	ME-SA	Ind-2001	d	[3]
O/IND20/2012	Narasingapuram, Tamil Nadu	India	cattle	2011	KC506535	ME-SA	Ind-2001	d	[3]
O/IND53/2012	Nedumudi, Kerala	India	cattle	2011-12-15	KC506536	ME-SA	Ind-2001	d	[3]
O/IND166/2012	Jatkawar, Karnataka	India	sheep	2012-04-10	KC506537	ME-SA	Ind-2001	d	[3]
O/NEP/3/2009	Kathmandu	Nepal	cattle	2009-01-05	KM921842	ME-SA	Ind-2001	d	[4]
O/BHU/2/2009	Dorji, Punakha	Bhutan	cattle	2009-06-05	KM921813	ME-SA	Ind-2001	d	[4]
O/BHU/3/2009	Dorji, Punakha	Bhutan	cattle	2009-06-05	KM921814	ME-SA	Ind-2001	d	[4]
O/BHU/4/2009	Dorji, Punakha	Bhutan	cattle	2009-06-05	KM921815	ME-SA	Ind-2001	d	[4]
O/IND50/2013	Karnataka	India	cattle	2013-01-31	KM264358	ME-SA	Ind-2001	d	[4]
O/IND52/2013	Karnataka	India	cattle	2013-02-08	KM264360	ME-SA	Ind-2001	d	[4]
O/IND127/2013	Karnataka	India	cattle	2013-03-14	KM264359	ME-SA	Ind-2001	d	[4]
O/IND179/2013	Karnataka	India	cattle	2013-07-17	KM264357	ME-SA	Ind-2001	d	[4]
O/IND189/2013	Karnataka	India	cattle	2013	KM264361	ME-SA	Ind-2001	d	[4]
O/IND205/2013	Karnataka	India	cattle	2013-08-14	KM264362	ME-SA	Ind-2001	d	[4]
O/LIB/2/2013	Zliten	Libya	cattle	2013-09-01	KM921830	ME-SA	Ind-2001	d	[4]
O/LIB/3/2013	Zliten	Libya	cattle	2013-09-01	KM921831	ME-SA	Ind-2001	d	[4]
O/LIB/4/2013	Zliten	Libya	cattle	2013-09-01	KM921832	ME-SA	Ind-2001	d	[4]
O/LIB/5/2013	Zliten	Libya	cattle	2013-09-01	KM921833	ME-SA	Ind-2001	d	[4]
O/NEP/5/2010	Dang	Nepal	cattle	2010	KM921843	ME-SA	Ind-2001	d	[4]
O/NEP/6/2010	Dang	Nepal	cattle	2010	KM921844	ME-SA	Ind-2001	d	[4]
O/SRL/1/2013	Jaffna	Sri Lanka	bovine	2013-12-01	MF947472	ME-SA	Ind-2001	d	This study
O/SRL/2/2013	Jaffna	Sri Lanka	bovine	2013-12-26	MF947473	ME-SA	Ind-2001	d	This study
O/SRL/1/2014	Gampaha	Sri Lanka	bovine	2014-01-01	MF947474	ME-SA	Ind-2001	d	This study
O/SRL/2/2014	Puttalam	Sri Lanka	bovine	2014-01-27	MF947475	ME-SA	Ind-2001	d	This study
O/SRL/3/2014	Jaffna	Sri Lanka	bovine	2014-01-27	MF947476	ME-SA	Ind-2001	d	This study
O/SRL/5/2014	Trincomalee	Sri Lanka	bovine	2014-02-06	MF947477	ME-SA	Ind-2001	d	This study
O/SRL/6/2014	Anuradhapura	Sri Lanka	bovine	2014-02-10	MF947478	ME-SA	Ind-2001	d	This study
O/SRL/7/2014	Kurunegala	Sri Lanka	bovine	2014-05-26	MF947479	ME-SA	Ind-2001	d	This study
O/SRL/8/2014	Kalutara	Sri Lanka	bovine	2014-06-11	MF947480	ME-SA	Ind-2001	d	This study
O/SRL/9/2014	Badulla	Sri Lanka	bovine	2014-06-13	MF947481	ME-SA	Ind-2001	d	This study
O/SRL/11/2014	Gampaha	Sri Lanka	pig	2014-06-16	MF947482	ME-SA	Ind-2001	d	This study
O/SRL/15/2014	Rathnapura	Sri Lanka	bovine	2014-06-18	MF947483	ME-SA	Ind-2001	d	This study
O/SRL/16/2014	Galle	Sri Lanka	bovine	2014-06-23	MF947484	ME-SA	Ind-2001	d	This study
O/SRL/17/2014	Kilinochchi	Sri Lanka	bovine	2014-07-03	MF947485	ME-SA	Ind-2001	d	This study
O/SRL/27/2014	Jaffna	Sri Lanka	bovine	2014-08-05	MF947486	ME-SA	Ind-2001	d	This study
O/SRL/28/2014	Kandy	Sri Lanka	bovine	2014-09-01	MF947487	ME-SA	Ind-2001	d	This study
O/SRL/29/2014	Hambantota	Sri Lanka	water buffalo	2014-09-10	MF947488	ME-SA	Ind-2001	d	This study
O/SRL/30/2014	Hambantota	Sri Lanka	water buffalo	2014-09-10	MF947489	ME-SA	Ind-2001	d	This study
O/SRL/31/2014	Hambantota	Sri Lanka	water buffalo	2014-09-10	MF947490	ME-SA	Ind-2001	d	This study
O/SRL/32/2014	Hambantota	Sri Lanka	water buffalo	2014-09-10	MF947491	ME-SA	Ind-2001	d	This study
O/SRL/34/2014	Kandy	Sri Lanka	bovine	2014-09-15	MF947492	ME-SA	Ind-2001	d	This study
O/SRL/35/2014	Matara	Sri Lanka	bovine	2014-09-18	MF947493	ME-SA	Ind-2001	d	This study
O/SL02/SRL/2014	Vavuniya	Sri Lanka	cattle	2014	MF768988	ME-SA	Ind-2001	d	This study
O/SL04/SRL/2014	Ragama	Sri Lanka	cattle	2014	MF768990	ME-SA	Ind-2001	d	This study
O/SL05/SRL/2014	Pannala	Sri Lanka	cattle	2014	MF768991	ME-SA	Ind-2001	d	This study
O/SL06/SRL/2014	Meegasara	Sri Lanka	cattle	2014	MF768992	ME-SA	Ind-2001	d	This study
O/SL07/SRL/2014	Kegalle	Sri Lanka	cattle	2014	MF768993	ME-SA	Ind-2001	d	This study
O/SL08/SRL/2014	Kanthale	Sri Lanka	cattle	2014	MF768994	ME-SA	Ind-2001	d	This study
O/SL09/SRL/2014	Jaffna	Sri Lanka	cattle	2014	MF768995	ME-SA	Ind-2001	d	This study
O/SL10/SRL/2014	Horombawa	Sri Lanka	cattle	2014	MF768996	ME-SA	Ind-2001	d	This study
O/SL11/SRL/2014	Hatharaliyadda	Sri Lanka	cattle	2014	MF768997	ME-SA	Ind-2001	d	This study
O/SL12/SRL/2014	Angunukolapelassa	Sri Lanka	cattle	2014	MF768998	ME-SA	Ind-2001	d	This study
O/PAK/15/2002	Sheikhupura, Punjab	Pakistan	water buffalo	2002-03-15	DQ165062	ME-SA	Iran-2001		[5]
O/PAK/16/2002	nk	Pakistan	bovine	2002-03-15	DQ165063	ME-SA	Iran-2001		[5]
O/PAK/18/2002	Karachi	Pakistan	cattle	2002-02-27	DQ165064	ME-SA	Iran-2001		[5]
O/PAK/1/2003	Junaid	Pakistan	cattle	2003-01-06	DQ165065	ME-SA	Iran-2001		[5]
O/PAK/14/2003	nk	Pakistan	nk	2003	DQ165067	ME-SA	Pak-98		[5]
O/PAK/16/2003	nk	Pakistan	nk	2003	DQ165068	ME-SA	Pak-98		[5]
O/PAK/17/2003	nk	Pakistan	nk	2003	DQ165069	ME-SA	Pak-98		[5]
O/PAK/73/2003	nk	Pakistan	nk	2003-10-27	DQ165070	ME-SA	Pak-98		[5]
O/CAM/1/2004	Teuk Phos	Cambodia	cattle	2004-06-23	HQ116171	ME-SA	PanAsia		[1]
O/CAM/4/2006	nk	Cambodia	cattle	2006-07-28	HQ116172	ME-SA	PanAsia		[1]
O/CAM/5/2006	Angkok Chie, Kampot	Cambodia	cattle	2006-06-28	HQ116173	ME-SA	PanAsia		[1]
O/CAM/1/2008	Srang, Kandal	Cambodia	cattle	2008-02-28	HQ116174	ME-SA	PanAsia		[1]
O/LAO/23/2003	Chanthaburi	Laos	pig	2003-06-26	DQ164915	ME-SA	PanAsia		[2]
O/LAO/28/2003	Thaphabath, Bolikhamsai	Laos	cattle	2003-09-16	DQ164916	ME-SA	PanAsia		[2]
O/LAO/30/2003	Thaphabath, Bolikhamsai	Laos	pig	2003-10-04	DQ164917	ME-SA	PanAsia		[2]
O/LAO/31/2003	Thaphabath, Bolikhamsai	Laos	pig	2003-10-04	DQ164918	ME-SA	PanAsia		[2]
O/NEP/109/1997	Okhaldhunga District	Nepal	water buffalo	1997-11-30	DQ164934	ME-SA	PanAsia		[2]
O/NEP/4/1998	Kathmandu	Nepal	pig	1998-04-30	DQ164935	ME-SA	PanAsia		[2]
O/NEP/9/1998	Lalitpur	Nepal	cattle	1998-10-04	DQ164936	ME-SA	PanAsia		[2]
O/NEP/2/1999	Pyuthan District	Nepal	cattle	1999-02-04	DQ164937	ME-SA	PanAsia		[2]
O/PUN/PAK/L133/2005	Lahore, Punjab	Pakistan	cattle	2005-01-26	HQ439221	ME-SA	PanAsia		[6]
O/PUN/PAK/L149/2005	Kharian, Gujrat, Punjab	Pakistan	water buffalo	2005-02-04	HQ439222	ME-SA	PanAsia		[6]
O/PUN/PAK/L150/2005	Kharian, Gujrat, Punjab	Pakistan	water buffalo	2005-02-04	HQ439223	ME-SA	PanAsia		[6]
O/TAI/9/1999	Chiang Rai	Thailand	water buffalo	1999-06-01	DQ164978	ME-SA	PanAsia		[2]
O/TAI/2/2003	Nakhon Ratchasima	Thailand	cattle	2003-03-10	DQ164980	ME-SA	PanAsia		[2]
O/TUR/5/2000	Niğde	Turkey	bovine	2000	DQ164983	ME-SA	PanAsia		[2]
O/TUR/8/2000	Konya	Turkey	bovine	2000	DQ164984	ME-SA	PanAsia		[2]
O/TUR/2/2001	Kastamonu	Turkey	bovine	2001-01-26	DQ164985	ME-SA	PanAsia		[2]
O/UAE/2/2000	nk	United Arab Emirates	nk	2000	DQ164995	ME-SA	PanAsia		[2]
O/UAE/3/2000	nk	United Arab Emirates	nk	2000	DQ164996	ME-SA	PanAsia		[2]
O/VIT/7/2002	nk	Vietnam	nk	2002	HQ116273	ME-SA	PanAsia		[1]
O/VIT/7/2004	Khanh Hoa	Vietnam	cattle	2004-10-16	HQ116274	ME-SA	PanAsia		[1]
O/VIT/8/2004	Khanh Hoa	Vietnam	cattle	2004-10-16	HQ116275	ME-SA	PanAsia		[1]
O/IRN/31/2010	Laban, Qom	Iran	cattle	2010-02-27	KR149715	ME-SA	PanAsia-2	ANT-10	[7]
O/PAK/1/2010	Karachi	Pakistan	cattle	2010-02-15	KJ831726	ME-SA	PanAsia-2	ANT-10	[8]
O/UAE/2/2010	Al-Ain Wildlife Park & Resort	United Arab Emirates	gazelle	2010-03-29	KR149717	ME-SA	PanAsia-2	ANT-10	[7]
O/IRN/18/2010	Nikroz, Mashad, Khorasan Razavi	Iran	cattle	2010-02-16	KY091283	ME-SA	PanAsia-2	BAL-09	[9]
O/SAU/1/2009	Al Nakheel, Durma, Riyadh	Saudi Arabia	cattle	2009-08-10	KR149718	ME-SA	PanAsia-2	FAR-09	[7]
O/KAB/AFG/L1231/2008	Kabul	Afganistan	cattle	2008-09-01	HQ439230	ME-SA	PanAsia-2	PanAsia 3	[6]
O/KAB/AFG/L1279/2008	Kabul	Afganistan	cattle	2008-09-01	HQ439231	ME-SA	PanAsia-2	PanAsia 3	[6]
O/KUN/AFG/L630/2009	Khanabad, Kunduz	Afganistan	cattle	2009-01-18	HQ439232	ME-SA	PanAsia-2	PanAsia 3	[6]
O/KAB/AFG/L643/2009	5th, Kabul	Afganistan	cattle	2009-01-05	HQ439233	ME-SA	PanAsia-2	PanAsia 3	[6]
O/BAG/AFG/L1494/2009	Dara-i-Boom, Badgis	Afganistan	cattle	2009-05-18	HQ439234	ME-SA	PanAsia-2	PanAsia 3	[6]
O/KUN/AFG/L1496/2009	Khanabad, Kunduz	Afganistan	cattle	2009-04-25	HQ439235	ME-SA	PanAsia-2	PanAsia 3	[6]
O/PUN/PAK/L1343/2008	Faisalabad, Punjab	Pakistan	cattle	2008-12-31	HQ439207	ME-SA	PanAsia-2	PanAsia 3	[6]
O/PUN/PAK/L1346/2008	Faisalabad, Punjab	Pakistan	cattle	2008-12-22	HQ439209	ME-SA	PanAsia-2	PanAsia 3	[6]
O/PUN/PAK/L1358/2008	Faisalabad, Punjab	Pakistan	cattle	2008-12-22	HQ439208	ME-SA	PanAsia-2	PanAsia 3	[6]
O/PAK/20/2010	Sarghoda	Pakistan	cattle	2010-03-12	KJ831727	ME-SA	PanAsia-2	PUN-10	[8]
O/KAB/AFG/L2826/2009	Qarabagh, Kabul	Afganistan	cattle	2009-08-01	HQ439238	ME-SA	PanAsia-2		[6]
O/BHU/15/2003	Eastern region	Bhutan	cattle	2003-08-06	DQ164865	ME-SA	PanAsia-2		[2]
O/BHU/27/2004	Western region	Bhutan	bovine	2004-03-01	DQ164868	ME-SA	PanAsia-2		[2]
O/BHU/28/2004	Western region	Bhutan	bovine	2004-03-01	DQ165044	ME-SA	PanAsia-2		[5]
O/BHU/31/2004	nk	Bhutan	bovine	2004-02-16	DQ164869	ME-SA	PanAsia-2		[2]
O/BHU/39/2004	nk	Bhutan	gayal	2004-04-07	DQ164870	ME-SA	PanAsia-2		[2]
O/BHU/39/2004	nk	Bhutan	gayal	2004-04-07	KR149705	ME-SA	PanAsia-2		[7]
O/KETr/119/2002	Mannuthy, Thrissur, Kerala	India	cattle	2002	JX070589	ME-SA	PanAsia-2		[10]
O/GUK/142/2002	Bidaj, Kheda, Gujarat	India	cattle	2002	JX070593	ME-SA	PanAsia-2		[10]
O/RAJ/47/2003	Bassi, Jaipur, Rajasthan	India	cattle	2003	JX070598	ME-SA	PanAsia-2		[10]
O/GUSk/52/2003	Sabarkantha, Sabarkantha, Gujarat	India	cattle	2003	JX070599	ME-SA	PanAsia-2		[10]
O/UPR/69/2003	Raebareli, Uttar Pradesh	India	cattle	2003	JX070600	ME-SA	PanAsia-2		[10]
O/IND113/2010	Ri-Bhoi, Meghalaya	India	cattle	2007-12-11	KC506431	ME-SA	PanAsia-2		[3]
O/IND118/2010	Darrang, Assam	India	cattle	2009-02-22	KC506430	ME-SA	PanAsia-2		[3]
O/IND172/2010	Pune, Maharashtra	India	cattle	2010	KC506432	ME-SA	PanAsia-2		[3]
O/IND27/2011	Namagondlu, Karnataka	India	cattle	2011-01-29	KC506434	ME-SA	PanAsia-2		[3]
O/IND30/2011	Hudugur, Karnataka	India	cattle	2011-01-29	KC506433	ME-SA	PanAsia-2		[3]
O/MAY/7/2003	Kuantan, Pahang	Malaysia	cattle	2003-12-29	HQ116192	ME-SA	PanAsia-2		[1]
O/MAY/1/2004	Rompin, Pahang	Malaysia	cattle	2004-01-05	HQ116193	ME-SA	PanAsia-2		[1]
O/MAY/2/2004	Kuantan, Pahang	Malaysia	cattle	2004-01-06	HQ116194	ME-SA	PanAsia-2		[1]
O/MAY/3/2004	Pekan, Pahang	Malaysia	cattle	2004-01-08	HQ116195	ME-SA	PanAsia-2		[1]
O/PUN/PAK/L1370/2009	Rawalpindi, Punjab	Pakistan	water buffalo	2009-05-13	HQ439215	ME-SA	PanAsia-2		[6]
O/NWF/PAK/L1414/2009	CBF, Harichand, North-West Frontier	Pakistan	cattle	2009-02-09	HQ439212	ME-SA	PanAsia-2		[6]
O/NWF/PAK/L1418/2009	CBF, Harichand, North-West Frontier	Pakistan	cattle	2009-02-15	HQ439216	ME-SA	PanAsia-2		[6]
O/SRL/1/2011	Polonnaruwa	Sri Lanka	Cattle	2011-01-07	MF947469	ME-SA	PanAsia-2		This study
O/SRL/2/1997	Old Eluwankulama, Puttalam, North-Western	Sri Lanka	bovine	1997-01-03	AJ303531	ME-SA	Srl-97		[11]
O/SRL/1/1999	nk	Sri Lanka	nk	1999	MF947453	ME-SA	Srl-97		This study
O/SRL/3/1999	nk	Sri Lanka	nk	1999	MF947454	ME-SA	Srl-97		This study
O/SRL/4/1999	nk	Sri Lanka	nk	1999	MF947455	ME-SA	Srl-97		This study
O/SRL/5/1999	nk	Sri Lanka	nk	1999	MF947456	ME-SA	Srl-97		This study
O/SRL/6/1999	nk	Sri Lanka	nk	1999	MF947457	ME-SA	Srl-97		This study
O/SRL/7/1999	nk	Sri Lanka	nk	1999	MF947458	ME-SA	Srl-97		This study
O/SRL/8/1999	nk	Sri Lanka	nk	1999	MF947459	ME-SA	Srl-97		This study
O/SRL/9/1999	nk	Sri Lanka	nk	1999	MF947460	ME-SA	Srl-97		This study
O/SRL/1/2000	nk	Sri Lanka	nk	2000	MF947461	ME-SA	Srl-97		This study
O/SRL/2/2000	nk	Sri Lanka	nk	2000	MF947462	ME-SA	Srl-97		This study
O/SRL/1/2009	Thambala, Lankapura Veterinary Range, Polonnaruwa, North Central	Sri Lanka	water buffalo	2009-02-18	MF947463	ME-SA	Srl-97		This study
O/SRL/1/2009	Thambala, Lankapura Veterinary Range, Polonnaruwa, North Central	Sri Lanka	water buffalo	2009-02-18	KJ831703	ME-SA	Srl-97		[8]
O/SRL/3/2009	Ampara, Akkaraipattu	Sri Lanka	bovine	2009-09-09	MF947464	ME-SA	Srl-97		This study
O/SRL/1/2010	Kandy	Sri Lanka	Cattle	2010-08-04	MF947465	ME-SA	Srl-97		This study
O/SRL/3/2010	Polonnaruwa, Minneriya	Sri Lanka	Bovine	2010-01-13	MF947466	ME-SA	Srl-97		This study
O/SRL/9/2010	Kandy, Kundasale	Sri Lanka	water buffalo	2010-04-21	MF947467	ME-SA	Srl-97		This study
O/SRL/13/2010	Kandy, Kundasale	Sri Lanka	bovine	2010-12-02	MF947468	ME-SA	Srl-97		This study
O/SRL/4/2011	Trincomalee	Sri Lanka	bovine	2011-05-03	MF947470	ME-SA	Srl-97		This study
O/SRL/2/2012	Ampara, Sammanthurai	Sri Lanka	bovine	2012-06-15	MF947471	ME-SA	Srl-97		This study
O/SL01/SRL/2012	Waharei	Sri Lanka	Cattle	2012	MF768987	ME-SA	Srl-97		This study
O/SL03/SRL/2012	Samanthurai	Sri Lanka	cattle	2012	MF768989	ME-SA	Srl-97		This study
nk, not known
1. Abdul-Hamid NF, Hussein NM, Wadsworth J, Radford AD, Knowles NJ, King DP. Phylogeography of foot-and-mouth disease virus types O and A in Malaysia and surrounding countries. Infect Genet Evol. 2011;11(2): 320-328. pmid:21093614
2. Knowles NJ, Samuel AR, Davies PR, Midgley RJ, Valarcher JF. Pandemic strain of foot-and-mouth disease virus serotype O. Emerg Infect Dis. 2005;11(12): 1887. pmid:16485475
3. Subramaniam S, Sanyal A, Mohapatra JK, Sharma GK, Biswal JK, Ranjan R, et al. Emergence of a novel lineage genetically divergent from the predominant Ind2001 lineage of serotype O foot-and-mouth disease virus in India. Infect Genet Evol. 2013;18: 1-7. pmid:23643555
4. Knowles NJ, Bachanek‐Bankowska K, Wadsworth J, Mioulet V, Valdazo‐González B, Eldaghayes IM, et al. Outbreaks of Foot‐and‐Mouth Disease in Libya and Saudi Arabia During 2013 Due to an Exotic O/ME‐SA/Ind‐2001 Lineage Virus. Transbound Emerg Dis. 2016;63(5). pmid:25483996
5. Schumann KR, Knowles NJ, Davies PR, Midgley RJ, Valarcher JF, Raoufi AQ, et al. Genetic characterization and molecular epidemiology of foot-and-mouth disease viruses isolated from Afghanistan in 2003–2005. Virus Genes. 2008;36(2): 401-413. pmid:18278548
6. Jamal SM, Ferrari G, Ahmed S, Normann P, Belsham GJ. Genetic diversity of foot-and-mouth disease virus serotype O in Pakistan and Afghanistan, 1997–2009. Infect Genet Evol. 2011;11(6): 1229-1238. pmid:21419880
7. Xu et al., unpublished (Available at https://www.ncbi.nlm.nih.gov/popset?LinkName=nuccore_popset&from_uid=1009090244)
8. Reeve R, Borley DW, Maree FF, Upadhyaya S, Lukhwareni A, Esterhuysen JJ, et al. Tracking the antigenic evolution of foot-and-mouth disease virus. PLoS One. 2016;11(7): e0159360. pmid:27448206
9. Knowles NJ, Wadsworth J, Bachanek-Bankowska K, King DP. VP1 sequencing protocol for foot-and-mouth disease virus molecular epidemiology. Rev Sci Tech. 2016;35(3): 741-755. pmid:28332654
10. Yuvaraj S, Madhanmohan M, Nagendrakumar SB, Kumar R, Subramanian BM, Mohapatra JK, et al. Genetic and antigenic characterization of Indian foot-and-mouth disease virus serotype O isolates collected during the period 2001 to 2012. Infect Genet Evol. 2013;13: 109-115. pmid:23123825
11. Samuel AR, Knowles NJ. Foot-and-mouth disease type O viruses exhibit genetically and geographically distinct evolutionary lineages (topotypes). J Gen Virol. 2001;82(3): 609-21. pmid:11172103
